# Supplementary material for: Representations of Ultra-Processed Foods: A Global Analysis of How Dietary Guidelines Refer to Levels of Food Processing
Source: Int J Health Policy Manag. 2022 Feb 16;11(11):2588–99. doi: 10.34172/ijhpm.2022.6443 (PMC9818109; doi:10.34172/ijhpm.2022.6443)
Supplement: Supplementary file 1 — Dietary Guideline Sources. [file ijhpm-11-2588-s001.xlsx]

## Sheet: Sheet1
Country	Income category	publication year	document for analysis	URL
Dietary guideline included in analysis
Afghanistan	Low income	2015	FAO summary	http://www.fao.org/nutrition/education/food-dietary-guidelines/regions/countries/afghanistan/en/
Albania	Upper middle income	2008	FAO summary	http://www.fao.org/nutrition/education/food-dietary-guidelines/regions/countries/albania/en/
American Samoa	Upper middle income	2018	detailed/shared (Key guidelines for healthy living of 'Pacific guidelines for a healthy living' (p. 3) and 'foods to choose/limit/avoid' messages in table 'Food groups and portion size' (p.5))	http://www.spc.int/DigitalLibrary/Doc/PHD/NCD/NCD_Highlights/Pacific_guidelines_for_healthy_living.pdf
Antigua and Barbuda	High income	2013	short	http://www.fao.org/3/a-as848e.pdf
Argentina	Upper middle income	2015	FAO summary	http://www.msal.gob.ar/images/stories/bes/graficos/0000000817cnt-2016-04_Guia_Alimentaria_completa_web.pdf
Australia	High income	2013	detailed (p.5 of 'Australian Guidelines - Summary')	https://www.nhmrc.gov.au/file/10001/download?token=0f-SfTH2
Austria	High income	2015	FAO summary	http://www.fao.org/3/a-as659o.pdf
Bahamas, The	High income	2002	short	http://www.fao.org/3/a-as849e.pdf
Bahrain	High income	2012	short	https://www.acnut.com/v/images/stories/pdf/qeben.pdf
Bangladesh	Lower middle income	2013	short	http://www.fao.org/3/a-as881e.pdf
Barbados	High income	2009	detailed (pp.3-5, p.7 of 'Food based dietary guidelines for Barbados')	http://www.fao.org/3/a-as851e.pdf
Belgium	High income	2017	FAO summary (only the one for the Flemish population, the other one was meanwhile update in the original language and was therefore excluded)	http://www.fao.org/nutrition/education/food-dietary-guidelines/regions/countries/belgium/en/
Belize	Upper middle income	2012	short	http://www.fao.org/3/a-as852e.pdf
Benin	Lower middle income	2015	FAO summary	http://www.fao.org/nutrition/education/food-dietary-guidelines/regions/countries/benin/en/
Bermuda	High income	2014	short	https://www.gov.bm/sites/default/files/EatWell_Plate_%28revised%20july%202017%29.pdf
Bhutan	Lower middle income	2011	detailed (‘Executive summary', p. 5 of detailed guidelines (p.10 of pdf file) and section 'Use food guide pyramid and food plate model to guide your intake' on page 29-35 (p. 28-34 of pdf))	http://www.moh.gov.bt/wp-content/uploads/moh-files/2014/11/Food-Based-Dietary-Guideline.pdf
Bolivia	Lower middle income	2013	FAO summary	http://www.fao.org/nutrition/education/food-dietary-guidelines/regions/countries/bolivia-plurinational-state-of/en/
Bosnia and Herzegovina	Upper middle income	2004	FAO summary	http://www.fao.org/nutrition/education/food-dietary-guidelines/regions/countries/bosnia-and-herzegovina/en/
Brazil	Upper middle income	2014	detailed (‘10 steps to healthy diets', p. 125-128 of 'Dietary guidelines for the Brazilian population')	http://bvsms.saude.gov.br/bvs/publicacoes/dietary_guidelines_brazilian_population.pdf
Brunei Darussalam	High income	2020	detailed (‘Executive summary', p. 1 of detailed guidelines and key messages and recommendations (p. 16, 70, 89, 102, 118 of detailed guide))	http://moh.gov.bn/Shared%20Documents/National%20Dietary%20Guideline%202020/NDG%20finalised%202020.pdf
Bulgaria	Upper middle income	2006	detailed (Guideline 1-8 of '12 guidelines for healthy nutrition', p. 5 of 'Food based dietary guidelines for adults in Bulgaria' (p.6 of pdf) and 'practical recommendations' for each guideline (p.8, 10, 13, 16, 19, 22, 24, 26))	http://ncpha.government.bg/files/hranene-en.pdf
Canada	High income	2019	detailed (Appendix B: Summary of guidelines, p. 50-51)	https://food-guide.canada.ca/static/assets/pdf/CDG-EN-2018.pdf
Chile	High income	2013	FAO summary	http://www.fao.org/nutrition/education/food-dietary-guidelines/regions/countries/chile/en/
China	Upper middle income	2016	FAO summary	http://www.fao.org/nutrition/education/food-dietary-guidelines/regions/countries/china/en/
Colombia	Upper middle income	2015	FAO summary	https://www.icbf.gov.co/sites/default/files/guias_alimentarias_para_poblacion_colombiana_mayor_de_2_anos_.pdf
Costa Rica	Upper middle income	2010	FAO summary	http://www.fao.org/3/a-as859s.pdf
Croatia	High income	2002	FAO summary	http://www.fao.org/nutrition/education/food-dietary-guidelines/regions/countries/croatia/en/
Cuba	Upper middle income	2009	FAO summary	http://www.fao.org/3/a-as864s.pdf
Cyprus	High income	2007	FAO summary	http://www.fao.org/nutrition/education/food-dietary-guidelines/regions/countries/cyprus/en/
Denmark	High income	2013	FAO summary	http://www.fao.org/nutrition/education/food-dietary-guidelines/regions/countries/Denmark/en
Dominica	Upper middle income	2007	short	http://www.fao.org/nutrition/education/food-dietary-guidelines/regions/countries/dominica/en/
Dominican Republic	Upper middle income	2009	FAO summary	http://www.fao.org/3/a-as866s.pdf
Ecuador	Upper middle income	2018	FAO summary	http://www.fao.org/nutrition/education/food-dietary-guidelines/regions/countries/ecuador/en/
El Salvador	Lower middle income	2012	FAO summary	http://www.fao.org/3/a-as867s.pdf
Estonia	High income	2017	FAO summary	http://www.fao.org/nutrition/education/food-dietary-guidelines/regions/countries/estonia/en/
Fiji	Upper middle income	2013	detailed (Overarching guidelines of 'Food & Health Guidelines for Fiji' and related 'key points' where relevant (p.4, 8, 11))	http://www.nutrition.gov.fj/wp-content/uploads/2013/02/FoodandHealthGuidelines-FINAL-V3.pdf
Finland	High income	2014	FAO summary	http://www.fao.org/nutrition/education/food-dietary-guidelines/regions/countries/finland/en/
French Polynesia	High income	2018	detailed/shared (Key guidelines for healthy living of 'Pacific guidelines for a healthy living' (p. 3) and 'foods to choose/limit/avoid' messages in table 'Food groups and portion size' (p.5))	http://www.spc.int/DigitalLibrary/Doc/PHD/NCD/NCD_Highlights/Pacific_guidelines_for_healthy_living.pdf
Georgia	Upper middle income	2005	detailed (p. 2 of detailed document)	http://www.fao.org/3/a-as682e.pdf
Germany	High income	2013	short	https://www.dge.de/fileadmin/public/doc/en/10-guidelines-wholesome-diet-dge.pdf
Ghana	Lower middle income	2010	detailed ('The 3 Food Steps' on p. 36 of detailed guide, explanatory information where relevant (p37-38))	http://alwag.org/dahl/dpag.pdf
Gibraltar	High income	2018	detailed/shared (Eat well guide (booklet): Highlighted dietary messages accompanying food guide (p.2), boxes titled 'a closer look' for each food group (pp.3-6), overview table on p. 10)	https://www.gov.uk/government/uploads/system/uploads/attachment_data/file/510366/UPDATED_Eatwell-23MAR2016_England.pdf
Greece	High income	2014	FAO summary	http://www.fao.org/nutrition/education/food-dietary-guidelines/regions/countries/greece/en/
Grenada	Upper middle income	2006	detailed (brochure 'Food Based Dietary Guidelines for Grenada')	http://www.fao.org/3/a-as854e.pdf
Guam	High income	2018	detailed/shared (Key guidelines for healthy living of 'Pacific guidelines for a healthy living' (p. 3) and 'foods to choose/limit/avoid' messages in table 'Food groups and portion size' (p.5))	http://www.spc.int/DigitalLibrary/Doc/PHD/NCD/NCD_Highlights/Pacific_guidelines_for_healthy_living.pdf
Guatemala	Upper middle income	2012	FAO summary	http://www.fao.org/3/a-as870s.pdf
Guyana	Upper middle income	2004	detailed (Whole document: 'Food based dietary guidelines for Guyana’)	http://www.fao.org/3/a-as856e.pdf
Honduras	Lower middle income	2013	FAO summary	http://www.fao.org/3/a-as874s.pdf
Hong Kong SAR, China	High income	2018	detailed (whole document: 'Eat smart - Follow the healthy eating food pyramid')	https://www.chp.gov.hk/files/her/exn_nutp_025b_en.pdf
Hungary	High income	2004	FAO summary	http://www.fao.org/nutrition/education/food-dietary-guidelines/regions/countries/hungary/en/
Iceland	High income	2014	FAO summary	http://www.fao.org/nutrition/education/food-dietary-guidelines/regions/countries/iceland/en/
India	Lower middle income	2011	detailed (‘Dietary guidelines' on p. 10 of detailed document (p.21 of pdf))	https://www.nin.res.in/downloads/DietaryGuidelinesforNINwebsite.pdf
Indonesia	Upper middle income	2014	FAO summary	http://www.fao.org/nutrition/education/food-dietary-guidelines/regions/countries/indonesia/en/
Iran, Islamic Rep.	Upper middle income	2015	FAO summary	http://www.fao.org/nutrition/education/food-dietary-guidelines/regions/countries/iran/en/
Ireland	High income	2016	short	https://www.gov.ie/en/publication/b01555-healthy-ireland-food-plans-and-guides/
Israel	High income	n.d.	detailed (Information very detailed on website; only 'advice-style' statements were assessed (i.e. using verbs like 'reduce', 'avoid' etc.))	https://www.health.gov.il/English/Topics/FoodAndNutrition/Nutrition/Adequate_nutrition/processed_food/Pages/default.aspx
Italy	High income	2018	FAO summary	http://www.fao.org/nutrition/education/food-dietary-guidelines/regions/countries/italy/en/
Jamaica	Upper middle income	2015	detailed (guidelines/heading from pages 3-9, additional texts from sections 'characteristics' and 'useful tips' where necessary)	http://www.fao.org/3/a-az914e.pdf
Japan	High income	2014	short	https://www.maff.go.jp/j/syokuiku/attach/pdf/shishinn-3.pdf
Kenya	Lower middle income	2017	detailed (‘key messages' of 'National Guidelines for Healthy Diets and Physical Activity', p. 15-17)	http://nak.or.ke/wp-content/uploads/2017/12/NATIONAL-GUIDELINES-FOR-HEALTHY-DIETS-AND-PHYSICAL-ACTIVITY-2017-NEW-EDIT.pdf
Kiribati	Lower middle income	2018	detailed/shared (Key guidelines for healthy living of 'Pacific guidelines for a healthy living' (p. 3) and 'foods to choose/limit/avoid' messages in table 'Food groups and portion size' (p.5))	http://www.spc.int/DigitalLibrary/Doc/PHD/NCD/NCD_Highlights/Pacific_guidelines_for_healthy_living.pdf
Korea, Rep.	High income	2016	FAO summary	https://www.khealth.or.kr/kps/publish/view?menuId=MENU00891&page_no=B2017004&pageNum=5&siteId=&srch_text=&srch_cate=&srch_type=&str_clft_cd_list=&str_clft_cd_type_list=&board_idx=9904
Latvia	High income	2008	FAO summary	https://ec.europa.eu/jrc/en/health-knowledge-gateway/promotion-prevention/nutrition/food-based-dietary-guidelines
Lebanon	Upper middle income	2013	detailed (overarching guidelines (e.g. headings of each chapter), see table of contents on p.7 of pdf and 'Key Recommendations' boxes for overarching guidelines where relevant)	https://www.aub.edu.lb/fafs/nfsc/Documents/FBDG%20English%20Version.pdf
Malawi	Low income	2007	detailed (Essential actions for healthy eating' on p. 10 of detailed guide (p.11 of pdf))	https://cepa.rmportal.net/Library/government-publications/National%20Nutrition%20Guidelines%20for%20Malawi.pdf/view
Malaysia	Upper middle income	2010	detailed (Key messages' and related 'Key recommendations' of 'Malaysian Dietary Guidelines, p. xvi - xxii, (p.21-27 of pdf))	http://nutrition.moh.gov.my/wp-content/uploads/penerbitan/buku/Malaysia%20Dietary%20Guidelines%202010.pdf
Maldives	Upper middle income	2016	detailed (‘Dietary guidelines' on p. 9 of 'National FBDG for Maldives’ (p. 10 of pdf))	http://health.gov.mv/Uploads/Downloads//Informations/Informations(167).pdf
Malta	High income	2016	detailed (p. 5-10 explanations accompanying the 'healthy plate')	https://deputyprimeminister.gov.mt//en/health-promotion/documents/library/publications/healthy%20plate%20en.pdf
Marshall Islands	Upper middle income	2018	detailed/shared (Key guidelines for healthy living of 'Pacific guidelines for a healthy living' (p. 3) and 'foods to choose/limit/avoid' messages in table 'Food groups and portion size' (p.5))	http://www.spc.int/DigitalLibrary/Doc/PHD/NCD/NCD_Highlights/Pacific_guidelines_for_healthy_living.pdf
Mauritius	High income	n.d.	detailed (Dietary Guidelines for Healthy Adults (19-65 years) on p.4 of detailed document, 9 golden rules to enjoy food while aiming for health on p.9 and explanatory notes for each rule where relevant (p. 15, 23-24, 26))	http://mih.govmu.org/English/Documents/Info%20Gateway%20-%20Guidelines%20and%20Protocols/Dietary%20guidelines%20for%20the%20prevention%20of%20NCD's%20in%20Mauritius.pdf
Mexico	Upper middle income	2015	FAO summary	https://www.anmm.org.mx/publicaciones/CAnivANM150/L29_ANM_Guias_alimentarias.pdf
Micronesia, Fed. Sts.	Lower middle income	2018	detailed/shared (Key guidelines for healthy living of 'Pacific guidelines for a healthy living' (p. 3) and 'foods to choose/limit/avoid' messages in table 'Food groups and portion size' (p.5))	http://www.spc.int/DigitalLibrary/Doc/PHD/NCD/NCD_Highlights/Pacific_guidelines_for_healthy_living.pdf
Mongolia	Lower middle income	2010	FAO summary	http://www.fao.org/nutrition/education/food-dietary-guidelines/regions/countries/mongolia/en/
Namibia	Upper middle income	2000	detailed (Food & Nutrition Guidelines for Namibia, p. 6 of detailed guide and explanatory text where relevant (p.9))	http://www.mhss.gov.na/documents/119527/364677/Nutrition+Guidelines+for+NCDRD-namibia.pdf/13ad87b2-61da-4c2a-9883-f050e02e5bc3
Nauru	High income	2018	detailed/shared (Key guidelines for healthy living of 'Pacific guidelines for a healthy living' (p. 3) and 'foods to choose/limit/avoid' messages in table 'Food groups and portion size' (p.5))	http://www.spc.int/DigitalLibrary/Doc/PHD/NCD/NCD_Highlights/Pacific_guidelines_for_healthy_living.pdf
Nepal	Lower middle income	2012	FAO summary	http://www.fao.org/nutrition/education/food-dietary-guidelines/regions/countries/nepal/en/
Netherlands	High income	2015	FAO summary	http://www.fao.org/nutrition/education/food-dietary-guidelines/regions/countries/netherlands/en/
New Caledonia	High income	2018	detailed/shared (Key guidelines for healthy living of 'Pacific guidelines for a healthy living' (p. 3) and 'foods to choose/limit/avoid' messages in table 'Food groups and portion size' (p.5))	http://www.spc.int/DigitalLibrary/Doc/PHD/NCD/NCD_Highlights/Pacific_guidelines_for_healthy_living.pdf
New Zealand	High income	2015	detailed (Eating statements 1+2 on p.6 of 'Eating and Activity Guidelines for New Zealand Adults' and 'Recommended dietary changes' on p. 8)	https://www.health.govt.nz/system/files/documents/publications/eating-activity-guidelines-for-new-zealand-adults-oct15_0.pdf
Nigeria	Lower middle income	2006	detailed (key messages relating to adults in detailed guide (p. 7, 13, 17))	http://www.fao.org/nutrition/education/food-dietary-guidelines/regions/countries/nigeria/en/
North Macedonia	Upper middle income	2014	FAO summary	http://www.fao.org/nutrition/education/food-dietary-guidelines/regions/countries/the-former-yugoslav-republic-of-macedonia/en/
Northern Mariana Islands	High income	2018	detailed/shared (Key guidelines for healthy living of 'Pacific guidelines for a healthy living' (p. 3) and 'foods to choose/limit/avoid' messages in table 'Food groups and portion size' (p.5))	http://www.spc.int/DigitalLibrary/Doc/PHD/NCD/NCD_Highlights/Pacific_guidelines_for_healthy_living.pdf
Norway	High income	2014	FAO summary	http://www.fao.org/nutrition/education/food-dietary-guidelines/regions/countries/norway/en/
Oman	High income	2009	detailed (Guidelines 1-8 from p. 2 of detailed guide (p. 3 of pdf) and dot-point lists accompanying rules where relevant (pp. 16, 24, 25, 31))	http://www.fao.org/3/a-as845e.pdf
Pakistan	Lower middle income	2018	detailed (Highlighted dietary messages with explanatory text where relevant (p.53 - p. 55 of detailed guide))	http://www.fao.org/3/ca1868en/CA1868EN.pdf
Palau	High income	2018	detailed/shared (Key guidelines for healthy living of 'Pacific guidelines for a healthy living' (p. 3) and 'foods to choose/limit/avoid' messages in table 'Food groups and portion size' (p.5))	http://www.spc.int/DigitalLibrary/Doc/PHD/NCD/NCD_Highlights/Pacific_guidelines_for_healthy_living.pdf
Panama	High income	2013	FAO summary	http://www.fao.org/3/a-as876s.pdf
Papua New Guinea	Lower middle income	2018	detailed/shared (Key guidelines for healthy living of 'Pacific guidelines for a healthy living' (p. 3) and 'foods to choose/limit/avoid' messages in table 'Food groups and portion size' (p.5))	http://www.spc.int/DigitalLibrary/Doc/PHD/NCD/NCD_Highlights/Pacific_guidelines_for_healthy_living.pdf
Paraguay	Upper middle income	2015	FAO summary	http://www.fao.org/nutrition/education/food-based-dietary-guidelines/regions/countries/paraguay/es/
Peru	Upper middle income	2019	FAO summary	https://repositorio.ins.gob.pe/xmlui/bitstream/handle/INS/1128/guias_alimentarias_poblacion_peruana.pdf?sequence=3&isAllowed=y
Philippines	Lower middle income	2012	FAO summary	http://www.fao.org/nutrition/education/food-dietary-guidelines/regions/countries/philippines/en/
Poland	High income	2010	FAO summary	http://www.fao.org/3/a-as837o.pdf
Portugal	High income	2003	FAO summary	http://www.fao.org/nutrition/education/food-dietary-guidelines/regions/countries/portugal/en/
Qatar	High income	2015	short	https://eservices.moph.gov.qa/qdgportal/images/MOPH_DIETARY_BROCH_ENG.pdf?csrt=18099145255864058977
Romania	High income	2006	FAO summary	http://adinarusu.ro/piramida-alimentara-romaneasca/
Samoa	Upper middle income	2018	detailed/shared (Key guidelines for healthy living of 'Pacific guidelines for a healthy living' (p. 3) and 'foods to choose/limit/avoid' messages in table 'Food groups and portion size' (p.5))	http://www.spc.int/DigitalLibrary/Doc/PHD/NCD/NCD_Highlights/Pacific_guidelines_for_healthy_living.pdf
Saudi Arabia	High income	2012	detailed (p. 23-25 of 'Dietary Guidelines for Saudis - The healthy Food Palm')	https://www.moh.gov.sa/en/Ministry/MediaCenter/Publications/Documents/final%20english%20%20%D8%A7%D9%84%D9%83%D8%AA%D8%A7%D8%A8%20%D8%A7%D9%84%D8%B9%D9%84%D9%85%D9%8A%20%D8%A5%D9%86%D8%AC%D9%84%D9%8A%D8%B2%D9%8A.pdf
Seychelles	High income	2006	FAO summary	http://www.fao.org/nutrition/education/food-dietary-guidelines/regions/countries/seychelles/en/
Sierra Leone	Low income	2016	short	http://www.fao.org/fileadmin/user_upload/foodbased/docs/Brochure_Nov_11.pdf
Singapore	High income	2003	detailed (Website: '8 Singapore Dietary Guidelines You Must Know')	https://www.healthhub.sg/live-healthy/111/living_with_health_8_sets_diet_guidelines
Slovenia	High income	2007	FAO summary	http://www.fao.org/nutrition/education/food-dietary-guidelines/regions/countries/slovenia/en
Solomon Islands	Lower middle income	2018	detailed/shared (Key guidelines for healthy living of 'Pacific guidelines for a healthy living' (p. 3) and 'foods to choose/limit/avoid' messages in table 'Food groups and portion size' (p.5))	http://www.spc.int/DigitalLibrary/Doc/PHD/NCD/NCD_Highlights/Pacific_guidelines_for_healthy_living.pdf
South Africa	Upper middle income	2013	detailed (the detailed document seems to be not targeted at consumers and the 11 'general FBDGs' are very broad (see http://www.sun.ac.za/english/faculty/healthsciences/nicus/how-to-eat-correctly/guidelines/food-based-dietary-guidelines) and no short brochure-style guide was found; therefore related online summaries were used in addition to general guidelines)	http://www.sun.ac.za/english/faculty/healthsciences/nicus/Pages/Summarised-choices-on-healthy-eating.aspx
Spain	High income	2008	FAO summary	http://www.fao.org/nutrition/education/food-dietary-guidelines/regions/countries/spain/en/
Sri Lanka	Lower middle income	2011	detailed (17 overarching guidelines from content overview + boxes with "Dietary recommendations"/ "Practical aspects in following the guideline"/"How do you reduce…?" where necessary (pp. 8, 32-33, 36))	http://www.fao.org/3/a-as886e.pdf
St. Kitts and Nevis	High income	2010	detailed (Overview of FBDGs (title page) and highlighted "tips" on "how to…" where relevant (pp. 14-16, 19))	http://www.fao.org/3/a-as858e.pdf
St. Lucia	Upper middle income	2007	short	http://www.fao.org/nutrition/education/food-dietary-guidelines/regions/countries/saint-lucia/en/
St. Vincent and the Grenadines	Upper middle income	2006	short	http://www.fao.org/3/a-as862e.pdf
Sweden	High income	2015	detailed (overarching guidelines with accompanying instructional sentence ('Eat', 'choose' etc.) and 'how to make it work' advice where relevant)	http://www.fao.org/3/a-az854e.pdf
Switzerland	High income	2011	FAO summary	http://www.sge-ssn.ch/ich-und-du/essen-und-trinken/ausgewogen/schweizer-lebensmittelpyramide/
Taiwan, China	High income	2018	short	https://www.hpa.gov.tw/Pages/ashx/File.ashx?FilePath=~/File/Attach/7365/File_6870.pdf
Thailand	Upper middle income	1998	detailed (Headlines/overarching rules of 'FBDGs for Thai', full-text does not contain overview-style tips or similar, therefore only used where overarching guideline was very vague ("Eat a diet containing appropriate amounts of fat.")	http://www.fao.org/3/a-as887e.pdf
Tonga	Upper middle income	2018	detailed/shared (Key guidelines for healthy living of 'Pacific guidelines for a healthy living' (p. 3) and 'foods to choose/limit/avoid' messages in table 'Food groups and portion size' (p.5))	http://www.spc.int/DigitalLibrary/Doc/PHD/NCD/NCD_Highlights/Pacific_guidelines_for_healthy_living.pdf
Turkey	Upper middle income	2006	detailed ('Recommendation' for each food group and other highlighted boxes with instructive recommendations)	https://hsgm.saglik.gov.tr/depo/birimler/saglikli-beslenme-hareketli-hayat-db/Yayinlar/ingilizce-yayinlar/Food_Based_Dietary_Guidelines_For_Turkey.pdf
Tuvalu	Upper middle income	2018	detailed/shared (Key guidelines for healthy living of 'Pacific guidelines for a healthy living' (p. 3) and 'foods to choose/limit/avoid' messages in table 'Food groups and portion size' (p.5))	http://www.spc.int/DigitalLibrary/Doc/PHD/NCD/NCD_Highlights/Pacific_guidelines_for_healthy_living.pdf
United Arab Emirates	High income	2019	FAO summary	http://www.fao.org/nutrition/education/food-dietary-guidelines/regions/countries/united-arab-emirates/en/
United Kingdom	High income	2018	detailed/shared (Eat well guide (booklet): Highlighted dietary messages accompanying food guide (p.2), boxes titled 'a closer look' for each food group (pp.3-6), overview table on p. 10)	https://www.gov.uk/government/uploads/system/uploads/attachment_data/file/510366/UPDATED_Eatwell-23MAR2016_England.pdf
United States	High income	2015	detailed ('The guidelines' and 'key recommendations' (p. xii-xiii) of 'Dietary Guidelines for Americans 2015-2020')	https://health.gov/our-work/food-nutrition/2015-2020-dietary-guidelines/guidelines/
Uruguay	High income	2016	FAO summary	https://www.republica.com.uy/el-65-de-los-adultos-uruguayos-tienen-algun-problema-de-sobrepeso/
Vanuatu	Lower middle income	2018	detailed/shared (Key guidelines for healthy living of 'Pacific guidelines for a healthy living' (p. 3) and 'foods to choose/limit/avoid' messages in table 'Food groups and portion size' (p.5))	http://www.spc.int/DigitalLibrary/Doc/PHD/NCD/NCD_Highlights/Pacific_guidelines_for_healthy_living.pdf
Venezuela, RB	Upper middle income	1991	FAO summary	http://www.fao.org/3/a-as877s.pdf
Vietnam	Lower middle income	2013	FAO summary	http://www.fao.org/nutrition/education/food-dietary-guidelines/regions/countries/vietnam/en/
Dietary guideline identified, but excluded
Cambodia	Lower middle income	2017	excluded (target group: children)	http://foodsecurity.gov.kh/assets/uploads/media/_20180503_073610_.pdf
France	High income		excluded (language)	https://www.mangerbouger.fr/Les-recommandations
Greenland	High income	2005	excluded (language)	https://www.researchgate.net/profile/Kue_Young/publication/277048518_Food-based_dietary_guidelines_in_circumpolar_regions/links/55a6a7ea08aeb4e8e646a641/Food-based-dietary-guidelines-in-circumpolar-regions.pdf
Lithuania	High income	2010	excluded (language)	http://www.smlpc.lt/media/file/Skyriu_info/Metodine_medziaga/Sveikos_mitybos_rekomendacijos_2010.pdf
Luxembourg	High income	2008	excluded (language)	https://gouvernement.lu/dam-assets/fr/actualites/articles/2008/10-octobre/08-di-bartolomeo/brochureA.pdf
Madagascar	Low income	2014	excluded (language)	https://www.office-nutrition.mg/publication/200/24/384/page/office-national-de-nutrition/pr%C3%A9sentation-des-guides-alimentaires
Morocco	Lower middle income	2016	excluded (language)	http://www.sante.gov.ma/Publications/Guides-Manuels/Documents/GUIDE-M-P.pdf
Myanmar	Lower middle income	2007	excluded (language)	https://event-mohs.gov.mm/wp-content/uploads/2020/02/NNC-presentation-in-FBDG-Mtg_13-2-2020.pdf
Nicaragua	Lower middle income	2007	excluded (language)	https://coin.fao.org/coin-static/cms/media/13/13436723079830/guia_de_seguridad_alimentaria_y_nutricional.pdf
Slovak Republic	High income		excluded (language)	https://www.uvzsr.sk/
Tanzania	Lower middle income	unclear	excluded (language)	https://www.tfnc.go.tz/uploads/publications/en1571657210-Ulaji%20unaofaa%20na%20mtindo%20bora%20wa_maisha.pdf
Tunisia	Lower middle income		excluded (language)	http://www.institutdenutrition.rns.tn/?p=393
Yemen, Rep.	Low income		excluded (language)
No dietary guideline identified
Algeria	Lower middle income		no guideline identified
Andorra	High income		no guideline identified
Angola	Lower middle income		no guideline identified
Armenia	Upper middle income		no guideline identified
Aruba	High income		no guideline identified
Azerbaijan	Upper middle income		no guideline identified
Belarus	Upper middle income		no guideline identified
Botswana	Upper middle income		no guideline identified
British Virgin Islands	High income		no guideline identified
Burkina Faso	Low income		no guideline identified
Burundi	Low income		no guideline identified
Cabo Verde	Lower middle income		no guideline identified
Cameroon	Lower middle income		no guideline identified
Cayman Islands	High income		no guideline identified
Central African Republic	Low income		no guideline identified
Chad	Low income		no guideline identified
Channel Islands	High income		no guideline identified
Comoros	Lower middle income		no guideline identified
Congo, Dem. Rep.	Low income		no guideline identified
Congo, Rep.	Lower middle income		no guideline identified
Côte d'Ivoire	Lower middle income		no guideline identified
Curaçao	High income		no guideline identified
Czech Republic	High income		no guideline identified
Djibouti	Lower middle income		no guideline identified
Egypt, Arab Rep.	Lower middle income		no guideline identified
Equatorial Guinea	Upper middle income		no guideline identified
Eritrea	Low income		no guideline identified
Eswatini	Lower middle income		no guideline identified
Ethiopia	Low income		no guideline identified
Faroe Islands	High income		no guideline identified
Gabon	Upper middle income		no guideline identified
Gambia, The	Low income		no guideline identified
Guinea	Low income		no guideline identified
Guinea-Bissau	Low income		no guideline identified
Haiti	Low income		no guideline identified
Iraq	Upper middle income		no guideline identified
Isle of Man	High income		no guideline identified
Jordan	Upper middle income		no guideline identified
Kazakhstan	Upper middle income		no guideline identified
Korea, Dem. People's Rep.	Low income		no guideline identified
Kosovo	Upper middle income		no guideline identified
Kuwait	High income		no guideline identified
Kyrgyz Republic	Lower middle income		no guideline identified
Lao PDR	Lower middle income		no guideline identified
Lesotho	Lower middle income		no guideline identified
Liberia	Low income		no guideline identified
Libya	Upper middle income		no guideline identified
Liechtenstein	High income		no guideline identified
Macao SAR, China	High income		no guideline identified
Mali	Low income		no guideline identified
Mauritania	Lower middle income		no guideline identified
Moldova	Lower middle income		no guideline identified
Monaco	High income		no guideline identified
Montenegro	Upper middle income		no guideline identified
Mozambique	Low income		no guideline identified
Niger	Low income		no guideline identified
Puerto Rico	High income		no guideline identified
Russian Federation	Upper middle income		no guideline identified
Rwanda	Low income		no guideline identified
San Marino	High income		no guideline identified
São Tomé and Principe	Lower middle income		no guideline identified
Senegal	Lower middle income		no guideline identified
Serbia	Upper middle income		no guideline identified
Sint Maarten (Dutch part)	High income		no guideline identified
Somalia	Low income		no guideline identified
South Sudan	Low income		no guideline identified
St. Martin (French part)	High income		no guideline identified
Sudan	Low income		no guideline identified
Suriname	Upper middle income		no guideline identified
Syrian Arab Republic	Low income		no guideline identified
Tajikistan	Low income		no guideline identified
Timor-Leste	Lower middle income		no guideline identified
Togo	Low income		no guideline identified
Trinidad and Tobago	High income		no guideline identified
Turkmenistan	Upper middle income		no guideline identified
Turks and Caicos Islands	High income		no guideline identified
Uganda	Low income		no guideline identified
Ukraine	Lower middle income		no guideline identified
Uzbekistan	Lower middle income		no guideline identified
Virgin Islands (U.S.)	High income		no guideline identified
West Bank and Gaza	Lower middle income		no guideline identified
Zambia	Lower middle income		no guideline identified
Zimbabwe	Lower middle income		no guideline identified
