# Supplementary material for: Representations of Ultra-Processed Foods: A Global Analysis of How Dietary Guidelines Refer to Levels of Food Processing
Source: Int J Health Policy Manag. 2022 Feb 16;11(11):2588–99. doi: 10.34172/ijhpm.2022.6443 (PMC9818109; doi:10.34172/ijhpm.2022.6443)
Supplement: Supplementary file 2 — Coding Framework. [file ijhpm-11-2588-s002.xlsx]

## Sheet: Sheet1
General exclusions:
advice regarding exercise/physical activity and weight management
advice for specific groups (e.g. childeren, pregnant and lactating women, seniors)
advice regarding fluid intake (other than sugar-sweetened beverages) and alcohol consumption
advice regarding food handling and food safety
positive ('eat more') messages referring to foods or food groups (e.g. eat plenty of green leafy vegetables)
General distinction:
Eat more / Positive messages:	any message that encourages consumption of something. E.g. eat (more/daily/regularly), consume, prefer, choose
Eat less / Negative messages:	any message that discourages consumption or suggests to reduce consumption. E.g. avoid, limit, reduce, moderate, consume in moderationuse sparingly, increases your risk for disease, eat/choose as little/few as possible
Subcategories:
name of category	definition	key words	examples	exclusions
positive nutrient focus	a message that promotes consumption of certain nutrients (or certain foods high in these nutrients), e.g. a specific type of oil because of its healthy fatty acids	fibre, specific vitamins (e.g. vitamin A, D etc.), specific minerals (e.g. iron), fortified, protein foods, nutrients, (poly-)unsaturated, (extra) virgin, omega 3/6, fats from nuts/fish/seeds, vegetable oil	eat fibre-rich foods, choose calcium-rich alternatives, consume milk fortified with vitamin D, use iodised salt, protein foods are the foundation for healthy eating, no single food contains all the nutrients in the right quality and quantity, substitute with vegetable oils, prefer high-fat fish, consume fat from nuts, foods that contain mostly unsaturated fat should replace…, choose poly-unsatura…	(1) nuts, avocados and other foods (unless specified as 'fat/oil from nuts/avocados/etc.') (2) choose products/foods low in sodium/sugar/fat -> these belong to 'low-fat', 'low-salt', 'low-sugar'
low-fat	a message that promotes consumption of low-fat versions of foods or food groups	low-fat, lean, fat-reduced, with less fat, low fat content, little/without fat	choose lean meat, prefer low-fat diary, prefer low-fat versions, choose foods with less fat, prepared with little or no fat	avoid/limit/reduce/moderate fat/oil -> this is coded as negative 'fat' message
low-salt	a message that promotes consumption of foods with reduced salt content	low-salt, lower sodium options, less salt/sodium, lower in salt/sodium, little salt, no added salt	Read food labels to choose foods with less sodium, choose low-salt snacks, choose foods prepared with little or no added salt	avoid/limit/reduce/moderate salt/sodium -> this is coded as negative 'salt' message
low-sugar	a message that promotes consumption of foods with reduced sugar content	low sugar, less sugar, no added sugar, unsweetened	Use milk products with little or no added sugar, read the nutrition label to choose food with less sugar, choose food prepared with less sugar, prefer food with low sugar content	avoid/limit/reduce/moderate sugar -> this is coded as negative 'sugar' message
minimal processing mentioned	a message that emphasises the unprocessed or minimally processed state of a food or food group by specifically mentioning the lack of processing	unprocessed, minimally processed, less processed	Include unprocessed starchy foods as part of meals	natural, whole etc. -> belongs to 'process implied'
minimal processing implied	a message that uses a description of a food or food group which suggests that it is not highly processed	natural , fresh , seasonal , raw, home-cooked/made, freshly prepared, minimally milled, whole, wholegrain, wholemeal, unflavoured	eat various types of vegetables preferably fresh and locally produced, eat vegetables partly raw, consume unpolished rice, choose whole grains, choose home-made foods
fat (specific)	a message that specifies which fat should be limited, e.g. saturated fat, trans-fat, cholesterol	saturated fat, saturated fatty acids, trans-fat, cholesterol, hydrogenated fat/oil, animal fat, solid fat, vegetable oil	avoid saturated fat, limit intake of foods containing saturated fat, substitute saturated fat, avoid products with hydrogenated oil or trans-fat, avoid solid fats, substitute solid fat, limit intake of animal fats, avoid too much animal fat
fat (general)	a message that broadly and generally discourages the consumption of dietary fat	fatty foods, oily foods, greasy foods, fat consumption, added fats, fat/oil intake, high in fat, high fat content	eat fewer fatty foods, limit consumption of foods high in fat, limit foods with added fats, reduce intake of fats and oils	messages that specify the type of fat -> these belong to 'fat (specific)'
salt	a message that discourages salt consumption	salty foods, less salt, added salt, excess sodium/salt, too much salt, high salt/sodium content	avoid too much salt, use salt sparingly, moderate your salt intake, reduce the use of salt and foods with high sodium content
sugar	a message that discourages sugar consumption	sugar intake, too much sugar, added sugars, free sugars, high in sugar, sugary foods	reduce intake of sugary foods, use sugar sparingly, do not use too much sugar	sugar-sweetened beverages, sodas, soft drinks, lemonade -> coded as specific food term in phase 2
process mentioned	a message that discourages the consumption of a food product explicitly referring to processing	ultra-processed, highly processed, processed	eat fewer highly processed foods, choose as few ultraprocessed products as possible, processed foods undermine healthy eating and should not be consumed, avoid processed foods, limit intake of processed meats	canned, packaged etc. -> belongs to 'process implied'
process implied	a message that discourages the consumption of certain food products by mentioning a characteristic of the product rather than the product itself or overarching terms that may imply processing	packaged foods, (pre-)prepared, ready-to-eat, canned, commercially prepared, refined carbohydrates/grains, discretionary foods, junk food, fast food, ready-to eat meals	Consume less packaged foods, limit high-seasoned food such as fast foods and most canned foods, Substitute refined grains, reduce consumption of foods such as commercial burgers, avoid junk food, limit intake of discretionary foods
additives	a message that includes information about additives (general or specific) which are commonly found in UPFs	colours, flavours, preservatives, artificial ingredients, glucose, high-fructose corn syrup, monosodium glutamate (MSG), preservatives, salt substitutes	cut down on other flavour enhancer such as MSG, consume less added glucose, sources of sodium include monosodium glutamate (MSG), preservatives and salt substitutes.
