# Supplementary material for: Representations of Ultra-Processed Foods: A Global Analysis of How Dietary Guidelines Refer to Levels of Food Processing
Source: Int J Health Policy Manag. 2022 Feb 16;11(11):2588–99. doi: 10.34172/ijhpm.2022.6443 (PMC9818109; doi:10.34172/ijhpm.2022.6443)
Supplement: Supplementary file 3 — NOVA and FAO Food Group Classifications for Food Terms. [file ijhpm-11-2588-s003.xlsx]

## Sheet: food groups (derived from FAO)
FAO no.	FAO food group*	food group for analysis
1	Cereals and their products	Cereals and their products
2	Roots, tubers, plantains and their products	N/A
3	Pulses, seeds and nuts and their products	Pulses, seeds and nuts and their products
4	Milk and milk products	Milk and milk products
5	Eggs and their products	Meat, eggs and their products
6	Fish, shellfish and their products	Fish, shellfish and their products
7	Meat and meat products	Meat, eggs and their products
8	Insects, grubs and their products	N/A
9	Vegetables and their products	Vegetables and their products
10	Fruits and their products	Fruits and their products
11	Fats and oils	Fats and oils
12	Sweets and sugars	Sweets and sugars
13	Spices and condiments	Spices and condiments
14	Beverages	Beverages
15	Foods for particular nutritional uses	EXCLUDED
16	Food supplements and similar	EXCLUDED
17	Food additives	EXCLUDED
18	Composite dishes	Composite dishes
19	Savoury snacks	Savoury snacks
*) for definitions and original list of food groups according to the Food and Agriculture Organization of the United Nations (FAO) please visit:
http://www.fao.org/gift-individual-food-consumption/methodology/food-groups-and-sub-groups/en/

## Sheet: coding of food terms
NOVA group	food group	food term (included synonyms)	count
0	Beverages	fruit juice or smoothie	1
0	Cereals and their products	bread (includes white/refined bread)	9
0	Composite dishes	burgers	3
0	Composite dishes	commercial fried foods	1
0	Composite dishes	conch fritters, cracked conch	1
0	Composite dishes	deep-fried Chinese oil sticks (youtiao)	1
0	Composite dishes	deep-fried foods	1
0	Composite dishes	French fries	5
0	Composite dishes	fried […] fish	1
0	Composite dishes	fried bean curd	1
0	Composite dishes	fried food or snacks ​	1
0	Composite dishes	fried foods	10
0	Composite dishes	fried meats […] or poultry	1
0	Composite dishes	fried peas	1
0	Composite dishes	fried potatoes	1
0	Composite dishes	fried/deep-fried food	1
0	Composite dishes	garlic bread	1
0	Composite dishes	meat pies and other pastries	1
0	Composite dishes	pizza	1
0	Composite dishes	prepared salads	1
0	Composite dishes	Qassatat	1
0	Composite dishes	restaurant meals	1
0	Composite dishes	salty french fries/fried potato	1
0	Composite dishes	sfineġ	1
0	Composite dishes	short-eats	1
0	Meat, eggs and their products	fried chicken	2
0	Milk and milk products	Higher-fat milk products	1
0	Milk and milk products	high-fat dairy products	1
0	Milk and milk products	sweetened dairy products	1
0	Sweets and sugars	Arabic sweets	1
0	Sweets and sugars	cakes	18
0	Sweets and sugars	creamy pastries, gateaus and desserts	1
0	Sweets and sugars	croissants	1
0	Sweets and sugars	desserts	5
0	Sweets and sugars	fried date-rolls (imqaret)	1
0	Sweets and sugars	guava cheese	1
0	Sweets and sugars	guava duff	1
0	Sweets and sugars	muffins	1
0	Sweets and sugars	pastries	11
0	Sweets and sugars	puddings	2
0	Sweets and sugars	rich desserts	1
0	Sweets and sugars	sweet bread (pan dulce)	1
0	Sweets and sugars	sweet desserts	1
0	Sweets and sugars	sweet foods	3
0	Sweets and sugars	sweet muffins	1
0	Sweets and sugars	tarts	1
0	Sweets and sugars	waffles	1
0	Unclear	animal products	1
0	Unclear	animal-based food	1
0	Unclear	animal-source foods	1
0	Unclear	foods originating from animals	1
1	Beverages	home-made fruit juice	1
1	Beverages	juice	5
1	Cereals and their products	noodles	1
1	Cereals and their products	pasta (includes refined pasta)	2
1	Cereals and their products	pasta, noodles, vermicelli [white]	1
1	Cereals and their products	refined cereals	2
1	Cereals and their products	Refined cereals and porridges; Refined flours	1
1	Cereals and their products	refined grains	2
1	Cereals and their products	refined grains and cereals	1
1	Cereals and their products	refined wheat and wheat products	1
1	Cereals and their products	rice	3
1	Composite dishes	coleslaw	1
1	Composite dishes	meat balls	1
1	Composite dishes	Oil noodles (Yau Mien)	1
1	Composite dishes	Pastizzi	1
1	Composite dishes	pies	2
1	Fish, shellfish and their products	fish	2
1	Fruits and their products	ackee	1
1	Fruits and their products	avocado	1
1	Fruits and their products	dried fruits with no added sugar or preservatives	1
1	Meat, eggs and their products	animal organ meats - liver, heart, kidneys, lungs, brains	1
1	Meat, eggs and their products	BBQ meat	1
1	Meat, eggs and their products	beef	2
1	Meat, eggs and their products	chicken feet	1
1	Meat, eggs and their products	chicken skin	2
1	Meat, eggs and their products	duck	1
1	Meat, eggs and their products	egg yolks	1
1	Meat, eggs and their products	eggs	3
1	Meat, eggs and their products	fatty cuts of […] lamb	1
1	Meat, eggs and their products	fatty cuts of beef	1
1	Meat, eggs and their products	fatty cuts of meat	1
1	Meat, eggs and their products	fatty meat	4
1	Meat, eggs and their products	giblets	1
1	Meat, eggs and their products	goat	1
1	Meat, eggs and their products	ground beef (mince; excluding extra lean mince)	1
1	Meat, eggs and their products	lamb	2
1	Meat, eggs and their products	liver	2
1	Meat, eggs and their products	meat	8
1	Meat, eggs and their products	meat with visible fat	1
1	Meat, eggs and their products	mutton flaps	1
1	Meat, eggs and their products	offal	1
1	Meat, eggs and their products	pig's snout, pig's tail	1
1	Meat, eggs and their products	pork	1
1	Meat, eggs and their products	red meat	9
1	Meat, eggs and their products	regular (75% to 85% lean) ground beef	1
1	Meat, eggs and their products	regular ground beef	1
1	Meat, eggs and their products	sheep	1
1	Milk and milk products	full cream milk	1
1	Pulses, seeds and nuts and their products	coconuts	1
1	Pulses, seeds and nuts and their products	nuts	1
1	Sweets and sugars	Ħelwa tat-tork	1
1	Sweets and sugars	Pasti tal-krema	1
1	Sweets and sugars	Pasti u pastini	1
2	Fats and oils	butter	16
2	Fats and oils	coconut and palm oil	1
2	Fats and oils	coconut oil	1
2	Fats and oils	cooking fat	1
2	Fats and oils	dripping	1
2	Fats and oils	ghee	4
2	Fats and oils	lard	3
2	Fats and oils	palm oil	1
2	Meat, eggs and their products	meat fat	1
2	Milk and milk products	cream	5
2	Milk and milk products	high-fat dairy such as whipped cream, sour cream and crème fraiche	1
2	Pulses, seeds and nuts and their products	coconut milk	2
2	Sweets and sugars	honey	5
2	Sweets and sugars	refined sugar	1
3	Fish, shellfish and their products	anchovies	1
3	Fish, shellfish and their products	canned […] fish […] packed in oil	1
3	Fish, shellfish and their products	canned fish	2
3	Fish, shellfish and their products	canned fish in salty oils or water	1
3	Fish, shellfish and their products	processed fish	1
3	Fish, shellfish and their products	salted fish	2
3	Fish, shellfish and their products	salted processed fish	1
3	Fish, shellfish and their products	salted, smoked and dried fish	1
3	Fish, shellfish and their products	salty fish	1
3	Fish, shellfish and their products	sardines in brine	1
3	Fruits and their products	canned fruit in juice	1
3	Fruits and their products	canned fruit in syrup	1
3	Fruits and their products	olives	2
3	Meat, eggs and their products	bacon	7
3	Meat, eggs and their products	cold and cured meats	1
3	Meat, eggs and their products	cold cuts (inlcudes cold meats)	7
3	Meat, eggs and their products	cured meats	2
3	Meat, eggs and their products	dried meat	1
3	Meat, eggs and their products	ham	4
3	Meat, eggs and their products	high-fat processed meats	1
3	Meat, eggs and their products	preserved meat	2
3	Meat, eggs and their products	salami	4
3	Meat, eggs and their products	salted eggs	1
3	Meat, eggs and their products	salted meats	1
3	Meat, eggs and their products	smoked cold meat cuts	1
3	Milk and milk products	cheese	7
3	Milk and milk products	condensed milk	6
3	Milk and milk products	cream cheese	1
3	Milk and milk products	fatty cheese	1
3	Milk and milk products	full fat cheese	2
3	Milk and milk products	salty cheeses	1
3	Milk and milk products	sweetened condensed milk	1
3	Milk and milk products	yellow cheeses (such as ‘Kashkaval’ and Swiss cheese)	1
3	Pulses, seeds and nuts and their products	peanut butter	1
3	Pulses, seeds and nuts and their products	preserved bean curd	1
3	Pulses, seeds and nuts and their products	salted nuts	1
3	Pulses, seeds and nuts and their products	salted peanuts (includes savoury peanuts)	2
3	Sweets and sugars	dried fruits with added sugar or preservatives	1
3	Sweets and sugars	fruits in syrup	1
3	Sweets and sugars	fruits preserved with sugar	1
3	Sweets and sugars	jams and marmalades	7
3	Sweets and sugars	preserved (sweetened) dried fruit	1
3	Unclear	preserved foods	2
3	Unclear	salt preserved foods	1
3	Unclear	salt-preserved, cured or smoked food	1
3	Vegetables and their products	canned vegetables	2
3	Vegetables and their products	canned vegetables containing little salt	1
3	Vegetables and their products	canned vegetables/fruits	1
3	Vegetables and their products	pickles	7
3	Vegetables and their products	salty sundried tomatoes	1
3	Vegetables and their products	vegetables in brine	1
4	Beverages	aguas frescas	1
4	Beverages	artificial juices	2
4	Beverages	commercial fruit drinks	1
4	Beverages	papaya milk	1
4	Beverages	soft drinks (includes carbonated beverages/drinks, cordials, sports drinks, energy drinks, fizzy drinks, fruit drinks, fruit juice concentrate, fruit-flavoured drinks, sodas, iced tea, box rinks, sports drinks, sugar-containing beverages, sugary drinks, sweet carbonated beverages/drinks, sweetened beverages/drinks)	56
4	Cereals and their products	sweetened breakfast cereals	1
4	Composite dishes	commercial burgers	1
4	Composite dishes	commercial burgers, and nuggets	1
4	Composite dishes	cream-based sauces	1
4	Composite dishes	dry soups	1
4	Composite dishes	instant noodles	2
4	Composite dishes	instant pasta or rice	1
4	Composite dishes	instant soups	2
4	Composite dishes	meat and fish products in batter	1
4	Composite dishes	meat and fish products in breadcrumbs	1
4	Composite dishes	meat and fish products in pastry	1
4	Composite dishes	nuggets	1
4	Composite dishes	oil-based salad dressing	1
4	Composite dishes	packaged macaroni	1
4	Composite dishes	prepared spreads and dressings	1
4	Composite dishes	ready-made pastries	1
4	Composite dishes	salad dressing	3
4	Composite dishes	soup powders and seasoning powders	1
4	Fats and oils	butterblend	1
4	Fats and oils	margarine	15
4	Fats and oils	shortening	2
4	Fats and oils	vanaspati	1
4	Fish, shellfish and their products	processed or smoked […] seafood products	1
4	Meat, eggs and their products	belutak	1
4	Meat, eggs and their products	canned and processed meats	1
4	Meat, eggs and their products	canned meat	5
4	Meat, eggs and their products	corned beef	2
4	Meat, eggs and their products	corned beef/brisket in container	1
4	Meat, eggs and their products	deli luncheon meat	1
4	Meat, eggs and their products	gelatine	1
4	Meat, eggs and their products	high fat meat products, e.g. corn beef	1
4	Meat, eggs and their products	hot dogs (includes viennas)	2
4	Meat, eggs and their products	liver products	1
4	Meat, eggs and their products	luncheon meats	4
4	Meat, eggs and their products	Maltese sausage	1
4	Meat, eggs and their products	meat products	5
4	Meat, eggs and their products	polony, luncheon meats (cold meats)	1
4	Meat, eggs and their products	processed meat	20
4	Meat, eggs and their products	processed or smoked beef	1
4	Meat, eggs and their products	processed salty meats	1
4	Meat, eggs and their products	reformed meat products	1
4	Meat, eggs and their products	regular bologna	1
4	Meat, eggs and their products	regular sausages	1
4	Meat, eggs and their products	sausage	19
4	Meat, eggs and their products	smoked-meats (such as ‘Basterma’, ‘Mortadella’, and ‘Jambon’)	1
4	Meat, eggs and their products	spam, canned corned meat	1
4	Milk and milk products	chocolate milk	1
4	Milk and milk products	evaporated milk and sweetened	1
4	Milk and milk products	spread cheeses	1
4	Milk and milk products	yoghurt drinks	1
4	Pulses, seeds and nuts and their products	bean curd puff	1
4	Savoury snacks	bagged savoury snacks	1
4	Savoury snacks	chips/crisps	17
4	Savoury snacks	corn curls	1
4	Savoury snacks	crackers	3
4	Savoury snacks	extruded snacks	1
4	Savoury snacks	salty/savoury snacks	11
4	Savoury snacks	snacks/snack foods	5
4	Spices and condiments	artificial sauces and seasonings	1
4	Spices and condiments	artificial seasonings	1
4	Spices and condiments	chutneys	1
4	Spices and condiments	commercial seasonings	2
4	Spices and condiments	condiments	4
4	Spices and condiments	fatty flavourings	1
4	Spices and condiments	gravy	1
4	Spices and condiments	ketchup	3
4	Spices and condiments	lunu dehi	1
4	Spices and condiments	mayonnaise	6
4	Spices and condiments	mustard	2
4	Spices and condiments	mustard cream	1
4	Spices and condiments	non-dairy creamer	1
4	Spices and condiments	onion salt, garlic salt, Aji-no-motto, seasoned salt	1
4	Spices and condiments	packaged seasonings	1
4	Spices and condiments	pesto	1
4	Spices and condiments	salted seasonings	1
4	Spices and condiments	salty flavourings	1
4	Spices and condiments	salty sauces	1
4	Spices and condiments	salty seasonings	2
4	Spices and condiments	sauces	5
4	Spices and condiments	sauces (tomato sauce)	1
4	Spices and condiments	seasonings	1
4	Spices and condiments	soy sauce	6
4	Spices and condiments	spreads	1
4	Spices and condiments	steak sauce	1
4	Spices and condiments	stock cubes	8
4	Spices and condiments	tomato and brown sauces	1
4	Sweets and sugars	bakery products [sweet]	1
4	Sweets and sugars	biscuits (includes cookies)	15
4	Sweets and sugars	candy	4
4	Sweets and sugars	chocolate	9
4	Sweets and sugars	commercial baked sweets	1
4	Sweets and sugars	confectionery	6
4	Sweets and sugars	doughnuts	2
4	Sweets and sugars	ice cream	12
4	Sweets and sugars	jellies	2
4	Sweets and sugars	kueh	1
4	Sweets and sugars	nougat	1
4	Sweets and sugars	sandwich biscuits	1
4	Sweets and sugars	snow cone	1
4	Sweets and sugars	sweet snacks	2
4	Sweets and sugars	sweetmeats	1
4	Sweets and sugars	sweets	27
4	Sweets and sugars	syrup	2
4	Sweets and sugars	turkish delight	1
4	Unclear	[meat, fish, egg] alternatives	1
4	Unclear	bakery products	1
4	Unclear	commercial baked goods	1
		Total	710
