# Supplementary material for: Representations of Ultra-Processed Foods: A Global Analysis of How Dietary Guidelines Refer to Levels of Food Processing
Source: Int J Health Policy Manag. 2022 Feb 16;11(11):2588–99. doi: 10.34172/ijhpm.2022.6443 (PMC9818109; doi:10.34172/ijhpm.2022.6443)
Supplement: Supplementary file 4 — Country-Level Data Summary. [file ijhpm-11-2588-s004.xlsx]

## Sheet: Sheet1
						positive messages: eat, choose, consume, select, prefer						negative messages: avoid, limit, moderate, restrict, replace
						nutrient-focus				processing-focus		nutrient-focus				processing-focus
					SUM 'yes'	73	60	31	30	5	80	67	43	93	78	48	42	8
					SUM 'no'	33	46	75	76	101	26	39	63	13	28	58	64	98
WB country	WB income category	WB region	SDG Subregion	type of guide	publication year	positive nutrient-focus	low-fat	low-salt	low-sugar	minimal process mentioned	minimal process implied	fat (general)	fat (specific)	salt	sugar	process mentioned	process implied	additives
Afghanistan	Low income	South Asia	Southern Asia	FAO	2015	no	yes	no	no	no	no	yes	no	yes	yes	yes	no	no
Albania	Upper middle income	Europe & Central Asia	Southern Europe	FAO	2008	yes	yes	yes	yes	no	yes	yes	yes	yes	yes	yes	no	no
Antigua and Barbuda	High income	Latin America & Caribbean	Caribbean	short	2013	no	no	no	no	no	yes	yes	no	yes	yes	no	no	no
Argentina	Upper middle income	Latin America & Caribbean	South America	FAO	2015	yes	yes	no	no	no	yes	yes	no	yes	yes	no	no	no
Australia	High income	East Asia & Pacific	Australia/New Zealand	detailed	2013	yes	yes	yes	no	no	yes	no	yes	yes	yes	yes	yes	no
Austria	High income	Europe & Central Asia	Western Europe	FAO	2015	yes	yes	no	yes	no	yes	yes	no	yes	yes	no	yes	no
Bahamas, The	High income	Latin America & Caribbean	Caribbean	short	2002	yes	yes	no	no	no	yes	yes	no	yes	yes	no	yes	no
Bahrain	High income	Middle East & North Africa	Western Asia	short	2012	yes	yes	no	no	no	yes	no	no	no	no	no	no	no
Bangladesh	Lower middle income	South Asia	Southern Asia	short	2013	yes	yes	no	no	no	yes	yes	no	yes	yes	no	no	no
Barbados	High income	Latin America & Caribbean	Caribbean	detailed	2009	yes	yes	yes	yes	no	yes	yes	yes	yes	yes	yes	yes	no
Belgium	High income	Europe & Central Asia	Western Europe	FAO	2017	no	no	no	no	no	no	no	no	no	no	yes	no	no
Belize	Upper middle income	Latin America & Caribbean	Central America	short	2012	no	no	no	no	no	yes	yes	no	yes	yes	no	no	no
Benin	Lower middle income	Sub-Saharan Africa	Western Africa	FAO	2015	yes	no	no	no	no	no	yes	yes	yes	yes	yes	no	no
Bermuda	High income	North America	Northern America	short	2017	yes	yes	no	no	no	yes	yes	no	yes	yes	no	no	no
Bhutan	Lower middle income	South Asia	Southern Asia	detailed	2011	yes	yes	no	yes	no	yes	yes	yes	yes	no	no	yes	no
Bolivia	Lower middle income	Latin America & Caribbean	South America	FAO	2013	yes	no	no	no	no	no	no	yes	yes	yes	no	no	no
Bosnia and Herzegovina	Upper middle income	Europe & Central Asia	Southern Europe	FAO	2004	no	no	no	no	no	no	yes	no	yes	yes	no	no	no
Brazil	Upper middle income	Latin America & Caribbean	South America	detailed	2014	no	no	no	no	yes	yes	yes	no	yes	yes	yes	yes	no
Brunei Darussalam	High income	East Asia & Pacific	South-Eastern Asia	detailed	2020	yes	yes	yes	yes	yes	yes	yes	yes	yes	yes	yes	no	yes
Bulgaria	Upper middle income	Europe & Central Asia	Eastern Europe	detailed	2006	yes	yes	yes	yes	no	yes	yes	yes	yes	yes	no	yes	no
Canada	High income	North America	Northern America	detailed	2019	yes	yes	yes	no	no	yes	no	yes	yes	yes	yes	yes	no
Chile	High income	Latin America & Caribbean	South America	FAO	2013	no	yes	yes	yes	no	yes	yes	no	yes	yes	no	no	no
China	Upper middle income	East Asia & Pacific	Eastern Asia	FAO	2016	no	yes	no	no	no	no	yes	no	yes	yes	no	no	no
Colombia	Upper middle income	Latin America & Caribbean	South America	FAO	2015	no	no	no	no	no	yes	no	yes	yes	no	yes	yes	no
Costa Rica	Upper middle income	Latin America & Caribbean	Central America	FAO	2010	yes	no	no	no	no	no	no	yes	yes	yes	no	no	no
Croatia	High income	Europe & Central Asia	Southern Europe	FAO	2002	yes	yes	no	no	no	yes	yes	no	yes	no	no	no	no
Cuba	Upper middle income	Latin America & Caribbean	Caribbean	FAO	2009	yes	no	no	no	no	yes	no	no	yes	yes	no	no	no
Cyprus	High income	Europe & Central Asia	Western Asia	FAO	2007	yes	yes	no	yes	no	yes	no	no	yes	yes	yes	no	no
Denmark	High income	Europe & Central Asia	Northern Europe	FAO	2013	no	yes	yes	no	no	yes	no	yes	no	yes	no	no	no
Dominica	Upper middle income	Latin America & Caribbean	Caribbean	short	2007	no	no	no	no	no	no	yes	no	yes	no	no	no	no
Dominican Republic	Upper middle income	Latin America & Caribbean	Caribbean	FAO	2009	yes	no	no	no	no	no	yes	no	no	yes	no	no	no
Ecuador	Upper middle income	Latin America & Caribbean	South America	FAO	2018	no	no	no	no	no	yes	yes	no	yes	yes	yes	yes	no
El Salvador	Lower middle income	Latin America & Caribbean	Central America	FAO	2012	yes	no	no	no	no	yes	no	no	no	yes	yes	yes	yes
Estonia	High income	Europe & Central Asia	Northern Europe	FAO	2017	no	no	no	yes	no	yes	no	no	no	no	no	no	no
Fiji	Upper middle income	East Asia & Pacific	Melanesia	detailed	2013	no	yes	no	no	no	yes	yes	no	yes	yes	no	yes	yes
Finland	High income	Europe & Central Asia	Northern Europe	FAO	2014	yes	yes	yes	no	no	yes	no	no	yes	no	no	no	no
Georgia	Upper middle income	Europe & Central Asia	Western Asia	detailed	2005	yes	yes	no	yes	no	yes	yes	no	yes	no	no	yes	no
Germany	High income	Europe & Central Asia	Western Europe	short	2018	yes	no	no	no	no	yes	no	no	yes	yes	yes	yes	no
Ghana	Lower middle income	Sub-Saharan Africa	Western Africa	detailed	2010	yes	yes	no	no	no	yes	no	yes	yes	yes	yes	yes	no
Greece	High income	Europe & Central Asia	Southern Europe	FAO	2014	yes	yes	no	no	no	yes	no	no	yes	yes	yes	no	no
Grenada	Upper middle income	Latin America & Caribbean	Caribbean	detailed	2006	yes	no	no	no	no	no	yes	yes	yes	yes	yes	no	yes
Guatemala	Upper middle income	Latin America & Caribbean	Central America	FAO	2012	yes	no	no	no	no	no	no	no	yes	no	no	no	no
Guyana	Upper middle income	Latin America & Caribbean	South America	detailed	2004	yes	yes	no	no	no	yes	yes	yes	yes	no	yes	yes	no
Honduras	Lower middle income	Latin America & Caribbean	Central America	FAO	2013	yes	no	no	no	no	no	no	no	yes	no	no	yes	no
Hong Kong SAR, China	High income	East Asia & Pacific	Eastern Asia	detailed	2018	yes	yes	yes	yes	no	yes	yes	no	yes	yes	yes	yes	no
Hungary	High income	Europe & Central Asia	Eastern Europe	FAO	2004	yes	yes	no	no	no	yes	yes	no	yes	no	no	no	no
Iceland	High income	Europe & Central Asia	Northern Europe	FAO	2014	yes	yes	no	yes	no	yes	no	no	yes	yes	yes	no	no
India	Lower middle income	South Asia	Southern Asia	detailed	2011	no	no	no	no	no	no	yes	no	yes	yes	yes	no	no
Indonesia	Upper middle income	East Asia & Pacific	South-Eastern Asia	FAO	2014	yes	no	no	no	no	no	yes	no	yes	yes	no	no	no
Iran, Islamic Rep.	Upper middle income	Middle East & North Africa	Southern Asia	FAO	2015	no	no	no	no	no	yes	yes	no	yes	yes	no	no	no
Ireland	High income	Europe & Central Asia	Northern Europe	short	2016	yes	yes	no	yes	no	yes	yes	no	yes	yes	no	no	no
Israel	High income	Middle East & North Africa	Western Asia	detailed	n.d.	yes	yes	no	no	no	yes	no	yes	yes	yes	yes	yes	no
Italy	High income	Europe & Central Asia	Southern Europe	FAO	2018	yes	no	no	no	no	yes	yes	no	yes	yes	no	no	no
Jamaica	Upper middle income	Latin America & Caribbean	Caribbean	detailed	2015	yes	yes	yes	yes	no	yes	yes	no	yes	yes	yes	yes	no
Japan	High income	East Asia & Pacific	Eastern Asia	short	2014	no	no	no	no	no	yes	yes	no	yes	no	no	no	no
Kenya	Lower middle income	Sub-Saharan Africa	Eastern Africa	detailed	2017	yes	yes	no	yes	yes	yes	yes	yes	yes	yes	yes	yes	no
Korea, Rep.	High income	East Asia & Pacific	Eastern Asia	FAO	2016	no	yes	yes	yes	no	no	no	no	no	no	no	no	no
Latvia	High income	Europe & Central Asia	Northern Europe	FAO	2008	no	yes	no	no	no	yes	yes	no	yes	yes	no	no	no
Lebanon	Upper middle income	Middle East & North Africa	Western Asia	detailed	2013	yes	yes	yes	no	no	yes	no	yes	yes	yes	yes	no	yes
Malawi	Low income	Sub-Saharan Africa	Eastern Africa	detailed	2007	yes	no	no	no	no	yes	no	no	no	yes	yes	yes	no
Malaysia	Upper middle income	East Asia & Pacific	South-Eastern Asia	detailed	2010	yes	yes	yes	yes	no	yes	yes	yes	yes	no	no	no	no
Maldives	Upper middle income	South Asia	Southern Asia	detailed	2016	no	no	no	no	no	no	yes	yes	yes	yes	yes	yes	no
Malta	High income	Middle East & North Africa	Southern Europe	detailed	2016	yes	yes	yes	yes	yes	yes	no	yes	yes	yes	yes	yes	no
Mauritius	High income	Sub-Saharan Africa	Eastern Africa	detailed	n.d.	yes	yes	yes	no	no	yes	yes	yes	yes	yes	yes	yes	no
Mexico	Upper middle income	Latin America & Caribbean	Central America	FAO	2015	no	no	no	no	no	yes	yes	no	yes	no	no	yes	no
Mongolia	Lower middle income	East Asia & Pacific	Eastern Asia	FAO	2010	no	no	yes	yes	no	no	yes	yes	no	no	no	no	no
Namibia	Upper middle income	Sub-Saharan Africa	Southern Africa	detailed	2000	yes	no	no	no	no	yes	no	no	yes	no	no	no	no
Nepal	Lower middle income	South Asia	Southern Asia	FAO	2012	yes	no	no	no	no	yes	yes	no	yes	yes	no	yes	no
Netherlands	High income	Europe & Central Asia	Western Europe	FAO	2015	yes	no	yes	no	no	yes	no	no	yes	no	yes	yes	no
New Zealand	High income	East Asia & Pacific	Australia/New Zealand	detailed	2015	yes	yes	yes	yes	yes	yes	no	yes	no	yes	yes	yes	no
Nigeria	Lower middle income	Sub-Saharan Africa	Western Africa	detailed	2006	yes	yes	no	no	no	yes	no	yes	yes	yes	no	no	no
North Macedonia	Upper middle income	Europe & Central Asia	Southern Europe	FAO	2014	yes	yes	yes	no	no	yes	yes	yes	yes	yes	yes	no	no
Norway	High income	Europe & Central Asia	Northern Europe	FAO	2014	no	yes	yes	no	no	yes	no	no	yes	yes	yes	no	no
Oman	High income	Middle East & North Africa	Western Asia	detailed	2009	yes	yes	no	no	no	yes	yes	yes	no	no	yes	yes	no
Pacific Community*	from lower middle to high income	East Asia & Pacific	3 different sub-regions	detailed	2018	no	yes	yes	yes	no	yes	yes	no	yes	yes	yes	yes	yes
Pakistan	Lower middle income	South Asia	Southern Asia	detailed	2018	yes	no	no	no	no	yes	yes	yes	yes	yes	yes	yes	no
Panama	High income	Latin America & Caribbean	Central America	FAO	2013	no	no	no	no	no	yes	yes	no	yes	no	yes	no	no
Paraguay	Upper middle income	Latin America & Caribbean	South America	FAO	2015	yes	yes	no	no	no	yes	yes	no	yes	no	no	no	no
Peru	Upper middle income	Latin America & Caribbean	South America	FAO	2019	no	no	no	no	no	yes	no	no	yes	yes	yes	no	no
Philippines	Lower middle income	East Asia & Pacific	South-Eastern Asia	FAO	2012	yes	yes	no	no	no	no	yes	no	yes	yes	no	no	no
Poland	High income	Europe & Central Asia	Eastern Europe	FAO	2010	no	no	no	no	no	no	no	yes	yes	yes	no	no	no
Portugal	High income	Europe & Central Asia	Southern Europe	FAO	2003	no	no	no	yes	no	no	yes	no	yes	yes	no	yes	no
Qatar	High income	Middle East & North Africa	Western Asia	short	2015	yes	yes	yes	yes	no	yes	yes	yes	yes	yes	yes	yes	no
Romania	High income	Europe & Central Asia	Eastern Europe	FAO	2006	no	yes	no	no	no	no	no	no	no	yes	yes	no	no
Saudi Arabia	High income	Middle East & North Africa	Western Asia	detailed	2012	yes	yes	yes	yes	no	yes	no	yes	yes	yes	yes	no	no
Seychelles	High income	Sub-Saharan Africa	Eastern Africa	FAO	2006	yes	yes	no	no	no	yes	yes	no	yes	yes	no	no	no
Sierra Leone	Low income	Sub-Saharan Africa	Western Africa	short	2016	yes	no	no	no	no	yes	yes	yes	yes	yes	yes	no	no
Singapore	High income	East Asia & Pacific	South-Eastern Asia	detailed	2003	yes	yes	yes	yes	no	yes	no	yes	yes	yes	no	no	yes
Slovenia	High income	Europe & Central Asia	Southern Europe	FAO	2007	yes	yes	no	yes	no	yes	yes	yes	yes	no	yes	no	no
South Africa	Upper middle income	Sub-Saharan Africa	Southern Africa	detailed	2013	yes	yes	no	no	no	yes	yes	yes	yes	yes	no	yes	no
Spain	High income	Europe & Central Asia	Southern Europe	FAO	2008	yes	no	no	no	no	yes	yes	no	yes	no	no	no	no
Sri Lanka	Lower middle income	South Asia	Southern Asia	detailed	2011	yes	yes	yes	no	no	yes	yes	yes	yes	yes	yes	yes	no
St. Kitts and Nevis	High income	Latin America & Caribbean	Caribbean	detailed	2010	yes	yes	yes	no	no	yes	yes	no	yes	yes	yes	yes	yes
St. Lucia	Upper middle income	Latin America & Caribbean	Caribbean	short	2007	no	no	no	no	no	no	yes	no	yes	yes	no	yes	no
St. Vincent and the Grenadines	Upper middle income	Latin America & Caribbean	Caribbean	short	2006	no	no	no	no	no	yes	yes	no	yes	yes	no	no	no
Sweden	High income	Europe & Central Asia	Northern Europe	detailed	2015	yes	yes	yes	yes	no	yes	no	yes	yes	yes	yes	yes	no
Switzerland	High income	Europe & Central Asia	Western Europe	FAO	2011	yes	no	no	no	no	yes	yes	no	no	no	no	no	no
Taiwan, China	High income	East Asia & Pacific	Eastern Asia	short	2018	no	no	no	no	no	yes	yes	no	yes	yes	no	no	no
Thailand	Upper middle income	East Asia & Pacific	South-Eastern Asia	detailed	1998	yes	yes	no	no	no	no	yes	no	yes	yes	no	no	no
Turkey	Upper middle income	Europe & Central Asia	Western Asia	detailed	2006	yes	yes	yes	yes	no	yes	no	yes	yes	yes	no	no	no
United Arab Emirates	High income	Middle East & North Africa	Western Asia	FAO	2019	yes	no	no	no	no	no	yes	yes	yes	yes	no	yes	no
United Kingdom**	High income	Europe & Central Asia	Northern Europe	detailed	2018	yes	yes	yes	yes	no	yes	yes	yes	yes	yes	yes	yes	no
United States of America	High income	North America	Northern America	detailed	2015	no	yes	yes	yes	no	yes	no	yes	yes	yes	no	yes	no
Uruguay	High income	Latin America & Caribbean	South America	FAO	2016	yes	no	no	no	no	yes	yes	yes	yes	yes	yes	no	no
Venezuela, RB	Upper middle income	Latin America & Caribbean	South America	FAO	1991	yes	no	no	no	no	no	no	yes	yes	no	no	no	no
Vietnam	Lower middle income	East Asia & Pacific	South-Eastern Asia	FAO	2013	yes	no	no	no	no	no	no	no	yes	no	no	no	no
*) includes 19 countries, for full list see https://www.spc.int/our-members/
**) includes Gibraltar, which refers to the UK guidelines
